# Supplementary material for: Genome-Wide Association Study in Mexican Holstein Cattle Reveals Novel Quantitative Trait Loci Regions and Confirms Mapped Loci for Resistance to Bovine Tuberculosis
Source: Animals (Basel). 2019 Aug 30;9(9):636. doi: 10.3390/ani9090636 (PMC6769677; doi:10.3390/ani9090636)
Supplement: Supplementary file 1 [file animals-09-00636-s001.zip]

Archive with 5 entries (4 files):
- animals-520360-supplementary files V1/
- animals-520360-supplementary files V1/Table_2.xlsx
- animals-520360-supplementary files V1/Table_S1.xlsx
- animals-520360-supplementary files V1/Table_S2_new.xlsx
- animals-520360-supplementary files V1/Table_S3.xlsx
