# Supplementary material for: Genome-Wide Association Study in Mexican Holstein Cattle Reveals Novel Quantitative Trait Loci Regions and Confirms Mapped Loci for Resistance to Bovine Tuberculosis
Source: Animals (Basel). 2019 Aug 30;9(9):636. doi: 10.3390/ani9090636 (PMC6769677; doi:10.3390/ani9090636)
Supplement: Supplementary file 1 [file animals-09-00636-s001.zip › animals-520360-supplementary files V1/Table_2.xlsx]

## Sheet: KEGG analysis 
Term	Count	P-Value	Genes
Biological process
GO:0006334~nucleosome assembly	7	9.42e-05	HIST1H2BB, HIST1H1C, HIST1H1A, H2B, HIST1H3G, HIST1H3I
GO:0006335~DNA replication-dependent nucleosome assembly	3	0.00612	H4, HIST1H3G, HIST1H3I
GO:0051290~protein heterotetramerization	3	0.00681	H4, HIST1H3G, HIST1H3I
GO:0098792~xenophagy	5	0.00227	TMEM39A, SNRPB2, CPA3, HIST1H3G, HIST1H3I
GO:0002230~positive regulation of defense response to virus by host	5	0.00368	TMEM39A, SNRPB2, CPA3, HIST1H3G, HIST1H3I
GO:0046627~negative regulation of insulin receptor signaling pathway	3	0.00909	PRKCD, KANK1, PRKCB
GO:0042742~defense response to bacterium	4	0.0163	STAB1, FCGR1A, PRKCD, TMF1
Cellular components
GO:0000786~nucleosome	7	1.6e-05	H4, HIST1H1C, HIST1H1A, H2B, HIST1H2AK, HIST1H3G, HIST1H3I
GO:0000788~nuclear nucleosome	5	0.000247	HIST1H2BB, H2B, HIST1H3G, HIST1H3I
GO:0000784~nuclear chromosome, telomeric region	4	0.023	H4, TNKS, HIST1H3G, HIST1H3I
GO:0030176~integral component of endoplasmic reticulum membrane	4	0.015	PIGG, SARAF, MBOAT4, SLC27A2
GO:0005615~extracellular space	13	0.0332	A2M, H2B, HFE, FSTL1, CTSS, OVOS2, ESF1, VEGFC, GPI, CTSK, CPA3, CPB1, SMARCA4
GO:0005788~endoplasmic reticulum lumen	3	0.0477	EOGT, SLC27A2, POGLUT1
Molecular functions
GO:0046982~protein heterodimerization activity	5	0.00715	AGTR1, HIST1H2BB, H4, H2B, FOXP1
GO:0042393~histone binding	3	0.0367	H4, PRKCB, SMARCA4
KEGG pathways
bta05322:Systemic lupus erythematosus	12	7.64e-08	HIST1H2BB, H4, CD80, FCGR1A, HIST2H2BF, H2B, HIST1H2AK, HIST1H3G, HIST1H3I
bta05034:Alcoholism	11	4.32e-06	HIST1H2BB, HRAS, H4, HIST2H2BF, H2B, HIST1H2AK, HIST1H3G, HIST1H3I
bta05203:Viral carcinogenesis	8	0.00192	HIST1H2BB, HRAS, H4, HIST2H2BF, H2B
bta00514:Other types of O-glycan biosynthesis	3	0.0218	ST6GAL2, EOGT, POGLUT1
