# Supplementary material for: Genome-Wide Association Study in Mexican Holstein Cattle Reveals Novel Quantitative Trait Loci Regions and Confirms Mapped Loci for Resistance to Bovine Tuberculosis
Source: Animals (Basel). 2019 Aug 30;9(9):636. doi: 10.3390/ani9090636 (PMC6769677; doi:10.3390/ani9090636)
Supplement: Supplementary file 1 [file animals-09-00636-s001.zip › animals-520360-supplementary files V1/Table_S1.xlsx]

## Sheet: QTLR
QTL_ID	CHR	START	END	LENGTH	Total n. of SNP defining QTLRs				leading SNP rsID	Leading SNP position on UMD 3.1	Leading SNP Position respect to a gene	GENE WITHIN QTLR
					Total N.	PFP10% (2.53)	PFP5% (3.17)	PFP1% (4.58)
QTLR_1	1	1304562	1363932	59370	18	11	0	0	rs134011154	1350616	intronic variant (TMEM50B)	DNAJC28, TMEM50B
QTLR_2	1	4026586	4045652	19066	13	11	4	0	rs109811373	4036638	downstream_gene_variant	KRTAP7-1
QTLR_3	1	13488340	13610104	121764	18	10	0	0	rs109318600	13515029	intergenic variant
QTLR_4	1	13782669	13917812	135143	19	2	0	0	rs133040804	13841052	intergenic variant
QTLR_5	1	14204261	14252567	48306	18	3	0	0	rs137280353	14223286	intergenic variant
QTLR_6	1	20826405	20997781	171376	26	26	26	0	rs136465876	20881136	intergenic variant	USP25
QTLR_7	1	22661125	22775418	114293	19	7	0	0	rs134498590	22679524	intergenic variant
QTLR_8	1	23115580	23196692	81112	36	31	0	0	rs137719887	23163823	intergenic variant
QTLR_9	1	23564627	23667178	102551	15	9	0	0	rs134037994	23629084	intergenic variant
QTLR_10	1	59225919	59386653	160734	33	30	9		rs110920528	59347054	intergenic variant	DRD3, TIGIT
QTLR_11	1	63902264	64004080	101816	24	16	0	0	rs136553464	63969299	intergenic variant
QTLR_12	1	64779746	64929822	150076	21	13	0	0	rs43243234	64853012	intronic variant (POGLUT1)	ARHGAP31,TMEM39A, POGLUT1, TIMMDC1, CD80
QTLR_13	1	65643822	65794875	151053	20	16	3		rs43031148	65682313	intronic variant (LRRC58)	LRRC58, FSTL1
QTLR_14	1	73052991	73117518	64527	37	2	0	0	rs136208860	73081600	intronic variant (XXYLT1)	XXYLT1
QTLR_15	1	76000691	76062082	61391	11	10	2	0	rs133137010	76025960	intergenic variant
QTLR_16	1	92591521	92785448	193927	50	41	0	0	rs110651607	92615520	intergenic variant	NAALADL2
QTLR_17	1	120240981	120445289	204308	20	1	0	0	rs137530439	120310897	intronic variant (CPB1)	LOC781192, CPB1, AGTR1, CPA3
QTLR_18	1	121556035	121716898	160863	19	1	0	0	rs110945331	121615780		TRNAC-ACA
QTLR_19	1	122431430	122474911	43481	23	15	0	0	rs29024142	122452047	intergenic variant
QTLR_20	2	56807237	56825850	18613	16	11	0	0	rs137485996	56816492	intergenic variant
QTLR_21	2	118339066	118398436	59370	16	12	0	0	rs134077742	118346137	intronic variant (DNER)	DNER
QTLR_22	2	130652581	130759850	107269	20	11	0	0	rs132818112	130726912	intergenic variant
QTLR_23	3	15038246	15343632	305386	111	111	111	0	rs109032486	15308834	intronic variant (ASH1L)	GON4L, LOC784055, MSTO1, DAP3, LOC101906276, ASH1L
QTLR_24	3	17882498	17937300	54802	14	6	0	0	rs109742956	17888803	intergenic variant	IVL, SMCP, LOC786364
QTLR_25	3	19925850	20043459	117609	14	6	0	0	rs41256309	19995119	cds-synon (CTSK )	ARNT, CTSK, LOC101905855, CTSS
QTLR_26	3	20809678	20906408	96730	20	2	0	0	rs133793098	20883015	intronic variant (LOC788142)	H2B, HIST1H2AK, HIST2H2BF, LOC788142, FCGR1A
QTLR_27	3	28952891	29166653	213762	68	66	6	0	rs110086950	28959858	intronic variant (TRIM33)	TRIM33
QTLR_28	3	29225576	29269072	43496	16	4	0	0	rs134228290	29253600	intergenic variant
QTLR_29	3	32084085	32169687	85602	33	5	0	0	rs135685694	32118433	intergenic variant	LOC786961, PIFO
QTLR_30	3	60905861	60946894	41033	15	5	0	0	rs43339199	60931266	intergenic variant
QTLR_31	3	103789453	103891369	101916	17	14	5	0	rs134753289	103813716	intergenic variant
QTLR_32	4	34811054	34883057	72003	15	15	15	0	rs110668777	34865195	intergenic variant
QTLR_33	5	17343776	17407165	63389	17	9	0	0	rs136710589	17364462	intergenic variant
QTLR_34	5	18586765	18650948	64183	21	6	0	0	rs136391289	18616652	intergenic variant
QTLR_35	5	58682687	58888621	205934	17	13	5	0	rs109827664	58772336	intergenic variant	LOC787601, LOC787640, LOC787659, LOC100140428, LOC507560, OR6C68, LOC787741, LOC787757, LOC787787, OR6C76, OR6C75
QTLR_36	5	101175264	101298140	122876	47	42	5	0	rs137226853	101210356	missense (LOC506828)	OVOS2, LOC506828, A2M
QTLR_37	5	102222892	102305255	82363	21	18	3	0	rs110972503	102264033	intronic variant (CD163)	CD163
QTLR_38	5	116001794	116068330	66536	18	5	0	0	rs133599593	116017472	intergenic variant
QTLR_39	6	10720467	10760779	40312	14	14	11	0	rs132955682	10735198	intergenic variant
QTLR_40	6	28838341	28908259	69918	18	2	0	0	rs110158536	28885452	intergenic variant
QTLR_41	6	80476583	80732463	255880	62	33	0	0	rs42896813	80635533	intergenic variant
QTLR_42	6	82381476	82451684	70208	15	8	0	0	rs41654988	82416284	intergenic variant
QTLR_43	6	84869452	85007655	138203	16	7	0	0	rs134872758	84960406	intronic variant (CENPC)	CENPC
QTLR_44	6	85650841	85683005	32164	12	12	7	0	rs134927295	85661261	intronic variant (LOC100140029)	LOC100140029, TMPRSS11E
QTLR_45	6	91512950	91549572	36622	18	4	0	0	rs42774732	91526474	intergenic variant
QTLR_46	6	104726135	104763230	37095	19	5	0	0	rs43044326	104733878	intergenic variant	LOC100298890
QTLR_47	6	107845592	107903912	58320	17	17	11	0	rs135115548	107885721	intronic variant (GRK4)	GRK4
QTLR_48	6	108623334	108740949	117615	32	5	0	0	rs42624901	108668237	intronic variant (POLN)	POLN, NAT8L, PIGG
QTLR_49	7	3568757	3587977	19220	12	12	12	5	rs136833945	3584074	intergenic variant
QTLR_50	7	16689904	16733735	43831	20	2	0	0	rs110620230	16721211	intronic variant (SMARCA4)	SMARCA4
QTLR_51	7	33656596	33705245	48649	18	14	1	0	rs135531936	33691475	intergenic variant
QTLR_52	7	76983679	77118545	134866	18	4	0	0	rs42579108	77038018	intergenic variant
QTLR_53	8	34862648	34982329	119681	31	4	0	0	rs42478189	34930370	intergenic variant
QTLR_54	8	42211650	42333050	121400	18	6	0	0	rs42678212	42306098	intergenic variant
QTLR_55	8	44212250	44292707	80457	20	4	0	0	rs43552481	44271768	intergenic variant	KANK1
QTLR_56	8	53461897	53643528	181631	16	7	0	0	rs43049982	53499043	intergenic variant	LOC104969363, LOC100336482, LOC104968682
QTLR_57	8	53815437	53929147	113710	25	3	0	0	rs41634707	53845391	intronic variant (GNA14)	GNA14
QTLR_58	9	2752933	2791818	38885	13	6	0	0	rs42695697	2773312	intergenic variant
QTLR_59	9	13574584	13620436	45852	15	15	14	0	rs134834443	13585188	intergenic variant
QTLR_60	9	26447854	26480812	32958	20	4	0	0	rs136207066	26456525	intronic variant (RNF217)	RNF217
QTLR_61	9	102593776	102636881	43105	20	5	0	0	rs133117860	102623382	intergenic variant
QTLR_62	9	104919444	104960154	40710	12	12	2	0	rs136568929	104933619	intronic variant (WDR27)	WDR27
QTLR_63	10	3228756	3261109	32353	16	10	0	0	rs42386368	3234471	intronic variant (KCNN2)	KCNN2
QTLR_64	10	3952296	4077902	125606	21	8	0	0	rs135943741	4035027	intronic variant (PGGT1B)	TRIM36, PGGT1B, CCDC112
QTLR_65	10	5390482	5415368	24886	17	14	0	0	rs136013481	5396411	intronic variant (HRH2)	HRH2
QTLR_66	10	6201016	6272200	71184	18	16	1	0	rs133836425	6233496	intergenic variant
QTLR_67	10	7018082	7100125	82043	22	5	0	0	rs109109386	7033635	intronic variant (POC5)	POC5
QTLR_68	10	7474687	7508600	33913	15	3	0	0	rs135978433	7481639	intronic variant (SV2C)	SV2C
QTLR_69	10	55311677	55374089	62412	22	4	0	0	rs43635236	55339401	intergenic variant
QTLR_70	10	60218145	60523777	305632	15	12	0	0	rs43750820	60394494	intronic variant (ATP8B4)	SLC27A2, ATP8B4
QTLR_71	10	74265979	74308342	42363	17	8	0	0	rs109882793	74278810	intronic variant (SYT16)	SYT16
QTLR_72	10	74500599	74545991	45392	15	15	15	6	rs110448276	74522830	intronic variant (MGC148318)	SYT16, MGC148318
QTLR_73	10	75315290	75510806	195516	46	7	0	0	rs110143019	75429695	intronic variant (KCNH5)	KCNH5
QTLR_74	10	78177540	78229376	51836	25	7	0	0	rs110323413	78207098	intergenic variant
QTLR_75	10	78386174	78411687	25513	12	7	0	0	rs110540195	78394204	intergenic variant
QTLR_76	10	82309925	82397429	87504	20	2	0	0	rs132906430	82351721	intronic variant ( SYNJ2BP)	SYNJ2BP, COX16
QTLR_77	10	95068699	95140079	71380	18	5	0	0	rs42977980	95092091	intergenic variant
QTLR_78	11	32382191	32438618	56427	16	8	0	0	rs137048779	32399440	intronic variant (NRXN1)	NRXN1
QTLR_79	11	45384069	45465231	81162	15	15	13	0	rs132951089	45410018	intergenic variant	ST6GAL2
QTLR_80	11	57040853	57120276	79423	26	8	0	0	rs109558527	57077011	intergenic variant	TRNAC-GCA, LOC100139625
QTLR_81	11	99856348	99931538	75190	32	6	0	0	rs136462854	99902641	intergenic variant
QTLR_82	11	102091479	102204989	113510	38	11	0	0	rs133084668	102109127	intronic variant (MED27)
QTLR_83	12	5837583	5873762	36179	22	15	1	0	rs110310667	5866752	intergenic variant
QTLR_84	12	7302652	7416616	113964	27	27	24	0	rs133048122	7382779	intergenic variant
QTLR_85	12	9878413	9930278	51865	17	10	0	0	rs42256666	9900131	intergenic variant
QTLR_86	12	24418683	24494680	75997	19	4	0	0	rs134750202	24438709	intergenic variant
QTLR_87	12	51285361	51359413	74052	27	3	0	0	rs136178759	51325646	intergenic variant
QTLR_88	12	55906047	55961149	55102	15	13	4	0	rs43735273	55929213	intergenic variant
QTLR_89	12	61229440	61473459	244019	45	5	0	0	rs43177113	61384853	intergenic variant	LOC100139019
QTLR_90	12	62228153	62319903	91750	23	14	0	0	rs43085766	62304547	intergenic variant	LOC781157
QTLR_91	12	74840021	75246806	406785	11	11	5	0	rs134728526	75017633	intergenic variant	LOC509854, LOC100847383, LOC101906170
QTLR_92	12	83838362	83874415	36053	14	14	6	0	rs109973403	83840506	intergenic variant	TRNAF-GAA
QTLR_93	13	7283523	7386045	102522	21	4	0	0	rs133467315	7341950	intronic variant (TASP1)	TASP1
QTLR_94	13	7410202	7554605	144403	13	8	0	0	rs136921339	7454814	intergenic variant	ESF1, NDUFAF5
QTLR_95	13	8347568	8492707	145139	15	14	9	0	rs134887973	8448573	intergenic variant	MACROD2
QTLR_96	13	8897823	8946381	48558	16	16	10	0	rs41679483	8920866	intronic variant (MACROD2)	MACROD2
QTLR_97	13	9459895	9543500	83605	18	18	11	0	rs110573227	9479368	intronic variant (MACROD2)	MACROD2
QTLR_98	13	9813082	9896616	83534	18	11	0	0	rs136583689	9867705	intronic variant (MACROD2)	MACROD2
QTLR_99	13	10175391	10246568	71177	27	27	27	25	rs133694898	10191304	intergenic variant	KIF16B
QTLR_100	13	10626250	10739137	112887	16	1	0	0	rs133148931	10684526	intergenic variant	SNRPB2
QTLR_101	14	27690843	27774924	84081	22	9	0	0	rs109480499	27730648	intergenic variant	CA8
QTLR_102	14	44757936	44828842	70906	17	2	0	0	rs110460153	44814773	intergenic variant
QTLR_103	14	47632982	47688254	55272	20	1	0	0	rs135975562	47669352	intergenic variant
QTLR_104	14	56763847	56814467	50620	15	12	0	0	rs109689027	56797946	intergenic variant	LOC521950
QTLR_105	14	66696311	66938037	241726	22	1	0	0	rs137680059	66904512	intronic variant (VPS13B)	VPS13B
QTLR_106	14	77178901	77349755	170854	31	2	0	0	rs41803313	77288904	intergenic variant
QTLR_107	14	79273648	79315318	41670	15	4	0	0	rs110299481	79286024	intergenic variant
QTLR_108	16	45160222	45267096	106874	33	26	3	0	rs109489540	45220826	intronic variant (GPR157)	MIR34A, GPR157, SLC2A5
QTLR_109	16	61923229	62021571	98342	15	9	1	0	rs109229980	61948143	intronic variant (ABL2)	TRNAS-GGA, ABL2
QTLR_110	18	44882227	45014582	132355	29	2	0	0	rs41880591	44960808	cds-synon (KIAA0355)	KIAA0355, GPI, PDCD2L
QTLR_111	19	30784868	30822697	37829	23	14	0	0	rs135826377	30808893	intronic variant (SHISA6)	SHISA6
QTLR_112	20	10810842	10914469	103627	34	14	0	0	rs135249862	10828199	intergenic variant
QTLR_113	20	11976679	12120408	143729	20	10	0	0	rs110250878	12018632	intergenic variant
QTLR_114	21	10963281	11038991	75710	20	1	0	0	rs135896205	11009026	intergenic variant
QTLR_115	21	11847014	11965876	118862	22	1	0	0	rs109859745	11886202	intergenic variant
QTLR_116	21	14439368	14588509	149141	18	2	0	0	rs137845197	14481208	intergenic variant	LOC101902856, LOC100138175
QTLR_117	21	15520116	15548346	28230	13	11	5	0	rs42033044	15532495	intronic variant (SLCO3A1)	SLCO3A1
QTLR_118	21	32109619	32307624	198005	23	5	0	0	rs135757504	32203110	intronic variant (SCAPER)	ISL2, SCAPER
QTLR_119	21	58574204	58662617	88413	13	12	4	0	rs41592383	58612506	intergenic variant	UNC79
QTLR_120	21	63377756	63521261	143505	18	4	0	0	rs41585292	63486891	intergenic variant
QTLR_121	21	70257462	70382041	124579	17	2	0	0	rs110857469	70318890	intronic variant (KIF26A)	ASPG, KIF26A
QTLR_122	22	25282014	25345740	63726	35	15	0	0	rs109834037	25318128	intronic variant (CNTN6)	CNTN6
QTLR_123	22	30652758	30732916	80158	21	7	0	0	rs109780010	30715049	intronic variant (FOXP1)	FOXP1
QTLR_124	22	32600431	32724871	124440	24	8	0	0	rs109694677	32656280	intronic variant (EOGT)	UBA3, TMF1, EOGT, FAM19A4
QTLR_125	22	48314554	48348037	33483	14	14	7	0	rs42837215	48325270	intronic variant (PRKCD)	PRKCD, TRNAG-UCC
QTLR_126	22	48840147	48916958	76811	16	10	0	0	rs133596675	48856987	intronic variant (NT5DC2)	SMIM4, NT5DC2, STAB1, NISCH
QTLR_127	23	31590170	31701973	111803	18	10	0	0	rs110591378	31657612	intergenic variant	HFE, HIST1H1C, HIST1H2BB, HIST1H3G, H4, HIST1H3I, HIST1H1A, TRIM38
QTLR_128	24	9756729	9823020	66291	20	8	0	0	rs134691821	9787704	intergenic variant	DSEL
QTLR_129	24	23448982	23550706	101724	23	15	0	0	rs110692086	23540420	intronic variant (NOL4)	NOL4
QTLR_130	24	27621842	27651384	29542	16	12	1	0	rs43073661	27630171	intergenic variant	TRNAS-GGA
QTLR_131	25	14523680	14557642	33962	17	9	1	0	rs42063418	14541927	intronic variant (ABCC1)	ABCC1
QTLR_132	25	22044319	22084450	40131	27	3	0	0	rs109114447	22069240	intronic variant (PRKCB)	PRKCB
QTLR_133	25	25201204	25266159	64955	14	8	0	0	rs41649641	25228586	intronic variant (IL21R)	IL21R
QTLR_134	25	38525087	38605030	79943	18	1	0	0	rs135271887	38586858	intronic variant (EIF2AK1)	RSPH10B, PMS2, AIMP2, EIF2AK1, ANKRD61
QTLR_135	26	21954328	22110190	155862	35	33	20	0	rs42087658	22001261	nearGene-5	BTRC
QTLR_136	26	27440728	27505928	65200	16	6	0	0	rs109423850	27491634	intergenic variant
QTLR_137	26	28496105	28574329	78224	26	26	26	18	rs109238880	28549558	intergenic variant
QTLR_138	26	36039746	36079865	40119	12	12	12	0	rs42312936	36056053	intronic variant	ATRNL1
QTLR_139	26	49655897	49785241	129344	25	11	0	0	rs134314701	49690055	intergenic variant	TRNAC-GCA, GLRX3, MIR2397
QTLR_140	27	2834288	2847436	13148	13	11	3	0	rs110381464	2843430	intergenic variant
QTLR_141	27	4258596	4291401	32805	16	16	13	0	rs109717329	4279229	intergenic variant
QTLR_142	27	6938210	7002623	64413	32	23	0	0	rs133437413	6979791	intergenic variant	VEGFC
QTLR_143	27	10919524	10941983	22459	10	10	10	0	rs136908583	10933422	intergenic variant
QTLR_144	27	24563424	24666608	103184	20	2	0	0	rs109886320	24629687	intergenic variant	TNKS
QTLR_145	27	25403611	25537729	134118	19	11	0	0	rs42118979	25517832	intergenic variant	SARAF, LEPROTL1, MBOAT4, DCTN6
QTLR_146	27	29650426	29724595	74169	19	11	0	0	rs109075449	29676568	intergenic variant
QTLR_147	27	43106057	43144854	38797	12	12	11	1	rs42940278	43128201	intergenic variant
QTLR_148	27	43291695	43369058	77363	20	5	0	0	rs109267705	43318582	intergenic variant
QTLR_149	28	1942221	1968468	26247	15	12	4	0	rs42862115	1948392	intergenic variant
QTLR_150	28	16523087	16571746	48659	14	11	0	0	rs43292144	16545804	intronic variant	LOC100337251
QTLR_151	29	34306008	34347544	41536	16	9	0	0	rs42165565	34321559	intergenic variant
QTLR_152	29	51072092	51209688	137596	16	5	0	0	rs135730907	51173890	intergenic variant	LMNTD2, LRRC56, HRAS, PTDSS2, ANO9, SIGIRR
QTLR_153	x	21763521	21830252	66731	14	14	8	0	rs110568944	21804059	intergenic variant	MAGEA11
QTLR_154	x	32924345	33163688	239343	16	11	0	0	rs136433507	33097110	intergenic variant	TMEM185A
