# Supplementary material for: Genome-Wide Association Study in Mexican Holstein Cattle Reveals Novel Quantitative Trait Loci Regions and Confirms Mapped Loci for Resistance to Bovine Tuberculosis
Source: Animals (Basel). 2019 Aug 30;9(9):636. doi: 10.3390/ani9090636 (PMC6769677; doi:10.3390/ani9090636)
Supplement: Supplementary file 1 [file animals-09-00636-s001.zip › animals-520360-supplementary files V1/Table_S2_new.xlsx]

## Sheet: List of genes
Official Gene Symbol	Name
A2M	alpha-2-macroglobulin
ABCC1	ATP binding cassette subfamily C member 1
ABL2	ABL proto-oncogene 2, non-receptor tyrosine kinase
AGTR1	angiotensin II receptor type 1
AIMP2	aminoacyl tRNA synthetase complex interacting multifunctional protein 2
ANKRD61	ankyrin repeat domain 61
ANO9	anoctamin 9
ARHGAP31	Rho GTPase activating protein 31
ARNT	aryl hydrocarbon receptor nuclear translocator
ASH1L	ASH1 like histone lysine methyltransferase
ASPG	asparaginase
ATP8B4	ATPase phospholipid transporting 8B4
ATRNL1	attractin like 1
BTRC	beta-transducin repeat containing E3 ubiquitin protein ligase
CA8	carbonic anhydrase 8
CCDC112	coiled-coil domain containing 112
CD163	CD163 molecule
CD80	CD80 molecule
CENPC	centromere protein C
CNTN6	contactin 6
COX16	COX16 cytochrome c oxidase assembly homolog (S. cerevisiae)
CPA3	carboxypeptidase A3
CPB1	carboxypeptidase B1
CTSK	cathepsin K
CTSS	cathepsin S
DAP3	death associated protein 3
DCTN6	dynactin subunit 6
DNAJC28	DnaJ heat shock protein family (Hsp40) member C28
DNER	delta/notch like EGF repeat containing
DRD3	dopamine receptor D3
DSEL	dermatan sulfate epimerase-like
EIF2AK1	eukaryotic translation initiation factor 2 alpha kinase 1
EOGT	EGF domain specific O-linked N-acetylglucosamine transferase
ESF1	ESF1 nucleolar pre-rRNA processing protein homolog
FAM19A4	family with sequence similarity 19 member A4, C-C motif chemokine like
FCGR1A	Fc fragment of IgG, high affinity Ia, receptor (CD64)
FOXP1	forkhead box P1
FSTL1	follistatin like 1
GLRX3	glutaredoxin 3
GNA14	G protein subunit alpha 14
GON4L	gon-4-like( C. elegans)
GPI	glucose-6-phosphate isomerase
GPR157	G protein-coupled receptor 157
GRK4	G protein-coupled receptor kinase 4
H2B	histone H2B
H4	histone H4
HFE	hemochromatosis
HIST1H1A	histone cluster 1, H1a
HIST1H1C	histone cluster 1, H1c
HIST1H2AK	histone cluster 1, H2ak
HIST1H2BB	histone cluster 1, H2bb
HIST1H3G	histone cluster 1, H3g
HIST1H3I	histone cluster 1, H3i
HIST2H2BF	histone cluster 2, H2bf
HRAS	HRas proto-oncogene, GTPase
HRH2	histamine receptor H2
IL21R	interleukin 21 receptor
ISL2	ISL LIM homeobox 2
IVL	involucrin
KANK1	KN motif and ankyrin repeat domains 1
KCNH5	potassium voltage-gated channel subfamily H member 5
KCNN2	potassium calcium-activated channel subfamily N member 2
KIAA0355	KIAA0355 ortholog
KIF16B	kinesin family member 16B
KIF26A	kinesin family member 26A
KRTAP7-1	keratin associated protein 7-1
LEPROTL1	leptin receptor overlapping transcript-like 1
LMNTD2	lamin tail domain containing 2
LOC100138175	BTB/POZ domain-containing protein KCTD2 pseudogene
LOC100139019	E3 ubiquitin-protein ligase Hakai-like
LOC100139625	ribonuclease H2 subunit B pseudogene
LOC100140029	transmembrane protease serine 11B
LOC100140428	olfactory receptor 6C68-like
LOC100298890	high mobility group protein 20A
LOC100336482	vacuolar protein sorting-associated protein 13A
LOC100337251	ankyrin-3
LOC100847383	multidrug resistance-associated protein 4-like
LOC101902856	histidine triad nucleotide-binding protein 1 pseudogene
LOC101905855	cAMP-regulated phosphoprotein 19 pseudogene
LOC101906170	multidrug resistance-associated protein 4-like
LOC101906276	40S ribosomal protein SA pseudogene
LOC104968682	vacuolar protein sorting-associated protein 13A-like
LOC104969363	vacuolar protein sorting-associated protein 13A-like
LOC506828	alpha-2-macroglobulin
LOC507560	olfactory receptor 6C2
LOC509854	multidrug resistance-associated protein 4-like
LOC521950	smg-5 homolog, nonsense mediated mRNA decay factor (C. elegans)
LOC781157	HIV-1 Tat specific factor 1 pseudogene
LOC781192	uncharacterized LOC781192
LOC784055	Golgi phosphoprotein 3-like
LOC786364	uncharacterized LOC786364
LOC786961	acidic mammalian chitinase-like
LOC787601	olfactory receptor 6C68-like
LOC787640	olfactory receptor 6C70-like
LOC787659	olfactory receptor 6C1
LOC787741	olfactory receptor 6C70-like
LOC787757	olfactory receptor 6C2-like
LOC787787	olfactory receptor 6C76-like
LOC788142	phosphodiesterase 4D interacting protein-like
LRRC56	leucine rich repeat containing 56
LRRC58	leucine rich repeat containing 58
MACROD2	MACRO domain containing 2
MAGEA11	melanoma antigen family A, 11
MBOAT4	membrane bound O-acyltransferase domain containing 4
MGC148318	uncharacterized LOC782788
MIR2397	microRNA 2397
MIR34A	microRNA 34a
MSTO1	misato 1, mitochondrial distribution and morphology regulator
NAALADL2	N-acetylated alpha-linked acidic dipeptidase like 2
NAT8L	N-acetyltransferase 8 like
NDUFAF5	NADH:ubiquinone oxidoreductase complex assembly factor 5
NISCH	nischarin
NOL4	nucleolar protein 4
NRXN1	neurexin 1
NT5DC2	5'-nucleotidase domain containing 2
OR6C68	olfactory receptor, family 6, subfamily C, member 68
OR6C75	olfactory receptor, family 6, subfamily C, member 75
OR6C76	olfactory receptor, family 6, subfamily C, member 76
OVOS2	ovostatin 2
PDCD2L	programmed cell death 2 like
PGGT1B	protein geranylgeranyltransferase type I subunit beta
PIFO	chromosome 3 open reading frame, human C1orf88-like
PIGG	phosphatidylinositol glycan anchor biosynthesis class G
PMS2	PMS1 homolog 2, mismatch repair system component
POC5	POC5 centriolar protein
POGLUT1	protein O-glucosyltransferase 1
POLN	DNA polymerase nu
PRKCB	protein kinase C beta
PRKCD	protein kinase C delta
PTDSS2	phosphatidylserine synthase 2
RNF217	ring finger protein 217
RSPH10B	radial spoke head 10 homolog B (Chlamydomonas)
SARAF	store-operated calcium entry associated regulatory factor
SCAPER	S-phase cyclin A-associated protein in the ER
SHISA6	shisa family member 6
SIGIRR	single Ig and TIR domain containing
SLC27A2	solute carrier family 27 member 2
SLC2A5	solute carrier family 2 facilitated glucose/fructose transporter), member 5
SLCO3A1	solute carrier organic anion transporter family member 3A1
SMARCA4	SWI/SNF related, matrix associated, actin dependent regulator of chromatin, subfamily a, member 4
SMCP	sperm mitochondria associated cysteine rich protein
SMIM4	small integral membrane protein 4
SNRPB2	small nuclear ribonucleoprotein polypeptide B2
ST6GAL2	ST6 beta-galactoside alpha-2,6-sialyltransferase 2
STAB1	stabilin 1
SV2C	synaptic vesicle glycoprotein 2C
SYNJ2BP	synaptojanin 2 binding protein
SYT16	synaptotagmin 16
TASP1	taspase 1
TIGIT	T-cell immunoreceptor with Ig and ITIM domains
TIMMDC1	translocase of inner mitochondrial membrane domain containing 1
TMEM185A	transmembrane protein 185A
TMEM39A	transmembrane protein 39A
TMEM50B	transmembrane protein 50B
TMF1	TATA element modulatory factor 1
TMPRSS11E	transmembrane protease, serine 11E
TNKS	tankyrase
TRIM33	tripartite motif containing 33
TRIM36	tripartite motif containing 36
TRIM38	tripartite motif containing 38
TRNAC-ACA	transfer RNA cysteine (anticodon ACA)
TRNAC-GCA	transfer RNA cysteine (anticodon GCA)
TRNAF-GAA	transfer RNA phenylalanine (anticodon GAA)
TRNAG-UCC	transfer RNA glycine (anticodon UCC)
TRNAS-GGA	transfer RNA serine (anticodon GGA)
UBA3	ubiquitin like modifier activating enzyme 3
UNC79	unc-79 homolog (C. elegans)
USP25	ubiquitin specific peptidase 25
VEGFC	vascular endothelial growth factor C
VPS13B	vacuolar protein sorting 13 homolog B
WDR27	WD repeat domain 27
XXYLT1	xyloside xylosyltransferase 1

## Sheet: clustered
Annotation Cluster 1	Enrichment Score: 4.161510445467703
Category	Term	Count	PValue	Genes
GOTERM_BP_DIRECT	GO:0006334~nucleosome assembly	6	9.4184e-05	HIST1H2BB, HIST1H1C, HIST1H1A, H2B, HIST1H3G, HIST1H3I
GOTERM_CC_DIRECT	GO:0000786~nucleosome	7	1.60164e-05	H4, HIST1H1C, HIST1H1A, H2B, HIST1H2AK, HIST1H3G, HIST1H3I
GOTERM_CC_DIRECT	GO:0000788~nuclear nucleosome	4	0.000246506	HIST1H2BB, H2B, HIST1H3G, HIST1H3I
GOTERM_MF_DIRECT	GO:0003677~DNA binding	8	0.0314578	HIST1H2BB, H4, ASH1L, H2B, POLN, GON4L, HIST1H2AK, ARNT
KEGG_PATHWAY	bta05322:Systemic lupus erythematosus	9	7.64451e-08	HIST1H2BB, H4, CD80, FCGR1A, HIST2H2BF, H2B, HIST1H2AK, HIST1H3G, HIST1H3I
KEGG_PATHWAY	bta05034:Alcoholism	8	4.32156e-06	HIST1H2BB, HRAS, H4, HIST2H2BF, H2B, HIST1H2AK, HIST1H3G, HIST1H3I
KEGG_PATHWAY	bta05203:Viral carcinogenesis	5	0.00191576	HIST1H2BB, HRAS, H4, HIST2H2BF, H2B
Annotation Cluster 2	Enrichment Score: 2.205877737318766
Category	Term	Count	PValue	Genes
GOTERM_BP_DIRECT	GO:0006335~DNA replication-dependent nucleosome assembly	3	0.00612288	H4, HIST1H3G, HIST1H3I
GOTERM_BP_DIRECT	GO:0051290~protein heterotetramerization	3	0.00681408	H4, HIST1H3G, HIST1H3I
GOTERM_CC_DIRECT	GO:0000786~nucleosome	7	1.60164e-05	H4, HIST1H1C, HIST1H1A, H2B, HIST1H2AK, HIST1H3G, HIST1H3I
GOTERM_CC_DIRECT	GO:0000784~nuclear chromosome, telomeric region	4	0.0230034	H4, TNKS, HIST1H3G, HIST1H3I
GOTERM_CC_DIRECT	GO:0016020~membrane	7	0.607983	VEGFC, HRAS, H4, AIMP2, HIST1H3G, HIST1H3I, SMARCA4
Annotation Cluster 3	Enrichment Score: 0.4101940392421058
Category	Term	Count	PValue	Genes
KEGG_PATHWAY	bta04014:Ras signaling pathway	4	0.267564	VEGFC, HRAS, ABL2, PRKCB
KEGG_PATHWAY	bta05200:Pathways in cancer	5	0.366407	AGTR1, VEGFC, HRAS, ARNT, PRKCB
KEGG_PATHWAY	bta04510:Focal adhesion	3	0.475508	VEGFC, HRAS, PRKCB
KEGG_PATHWAY	bta04015:Rap1 signaling pathway	3	0.49054	VEGFC, HRAS, PRKCB
Annotation Cluster 4	Enrichment Score: 0.0954550878079446
Category	Term	Count	PValue	Genes
GOTERM_MF_DIRECT	GO:0004930~G-protein coupled receptor activity	6	0.776769	OR6C68, GPR157, LOC507560, OR6C76, OR6C75, LOC787659
GOTERM_MF_DIRECT	GO:0004984~olfactory receptor activity	5	0.791688	OR6C68, LOC507560, OR6C76, OR6C75, LOC787659
KEGG_PATHWAY	bta04740:Olfactory transduction	6	0.840987	OR6C68, LOC787640, LOC507560, OR6C76, OR6C75, LOC787659

## Sheet: not clustered
Category	Term	Count	P-Value	Genes
GOTERM_BP_DIRECT	GO:0098792~xenophagy	5	0.00226954	TMEM39A, SNRPB2, CPA3, HIST1H3G, HIST1H3I
	GO:0002230~positive regulation of defense response to virus by host	5	0.0036808	TMEM39A, SNRPB2, CPA3, HIST1H3G, HIST1H3I
	GO:0046627~negative regulation of insulin receptor signaling pathway	3	0.00908799	PRKCD, KANK1, PRKCB
	GO:0042742~defense response to bacterium	4	0.0162732	STAB1, FCGR1A, PRKCD, TMF1
	GO:0051726~regulation of cell cycle	3	0.0738399	TRIM36, BTRC, UBA3
	GO:0001666~response to hypoxia	3	0.0834338	VEGFC, ARNT, PRKCB
	GO:0006915~apoptotic process	4	0.151189	AIMP2, PRKCD, DAP3, PRKCB
	GO:0018105~peptidyl-serine phosphorylation	3	0.168159	TNKS, PRKCD, PRKCB
	GO:0008285~negative regulation of cell proliferation	4	0.171826	VEGFC, HRAS, EIF2AK1, AIMP2
	GO:0001525~angiogenesis	3	0.220601	GPI, VEGFC, NRXN1
	GO:0007155~cell adhesion	3	0.315623	CNTN6, STAB1, NRXN1
	GO:0045892~negative regulation of transcription, DNA-templated	3	0.504836	BTRC, GON4L, FOXP1
	GO:0045944~positive regulation of transcription from RNA polymerase II promoter	5	0.534302	HRAS, ASH1L, TNKS, FOXP1, ARNT
	GO:0007165~signal transduction	3	0.745731	TRIM38, GRK4, SIGIRR
	GO:0006351~transcription, DNA-templated	4	0.764846	FOXP1, ARNT, PRKCB, SMARCA4
	GO:0006355~regulation of transcription, DNA-templated	3	0.910771	ISL2, ARNT, SMARCA4
GOTERM_CC_DIRECT	GO:0030176~integral component of endoplasmic reticulum membrane	4	0.0150104	PIGG, SARAF, MBOAT4, SLC27A2
	GO:0005615~extracellular space	13	0.0331818	A2M, H2B, HFE, FSTL1, CTSS, OVOS2, ESF1, VEGFC, GPI, CTSK, CPA3, CPB1, SMARCA4
	GO:0005788~endoplasmic reticulum lumen	3	0.047664	EOGT, SLC27A2, POGLUT1
	GO:0016021~integral component of membrane	35	0.176251	LEPROTL1, IL21R, HFE, OR6C68, TMEM50B, AGTR1, LOC507560, HRH2, PIGG, FCGR1A, DSEL, TMEM185A, SMIM4, SV2C, COX16, ATP8B4, TIMMDC1, GPR157, ST6GAL2, ATRNL1, CNTN6, OR6C76, SYNJ2BP, NRXN1, OR6C75, SIGIRR, CD163, TMEM39A, LOC509854, CD80, XXYLT1, KCNN2, ABCC1, SLC27A2, LOC787659
	GO:0005622~intracellular	7	0.297058	AGTR1, ARHGAP31, TRIM38, HRAS, PRKCD, KCNH5, PRKCB
	GO:0009897~external side of plasma membrane	3	0.300049	CD80, FCGR1A, HFE
	GO:0009986~cell surface	4	0.410217	TIGIT, KCNN2, SYNJ2BP, KCNH5
	GO:0005654~nucleoplasm	11	0.433293	GPI, TIMMDC1, H4, TRIM33, ASH1L, WDR27, SNRPB2, H2B, PMS2, POLN, DAP3
	GO:0005794~Golgi apparatus	5	0.506381	HRAS, ASH1L, TNKS, TMF1, ATP8B4
	GO:0005886~plasma membrane	17	0.519261	GNA14, HRAS, HFE, OR6C76, OR6C75, PRKCD, CD163, PRKCB, TMEM50B, OR6C68, AGTR1, LOC507560, KCNN2, ABCC1, SYT16, LOC787659, ATP8B4
	GO:0070062~extracellular exosome	16	0.553711	GLRX3, GNA14, A2M, H2B, FSTL1, PRKCD, POGLUT1, PRKCB, GPI, H4, TRIM36, ASH1L, HIST1H2AK, SLC27A2, HIST1H3G, HIST1H3I
	GO:0005783~endoplasmic reticulum	4	0.679344	TMEM50B, USP25, PRKCD, TMF1
	GO:0005887~integral component of plasma membrane	6	0.684639	TIGIT, SLC2A5, DRD3, STAB1, SLCO3A1, KCNH5
	GO:0048471~perinuclear region of cytoplasm	3	0.733053	HFE, SYNJ2BP, PRKCD
	GO:0005576~extracellular region	3	0.87221	A2M, OVOS2, CD163
	GO:0005739~mitochondrion	5	0.87385	TIMMDC1, SYNJ2BP, SMIM4, SLC27A2, DAP3
	GO:0005730~nucleolus	3	0.928235	NOL4, SNRPB2, SMARCA4
	GO:0005829~cytosol	5	0.933448	AIMP2, UBA3, TNKS, KIF16B, PRKCD
	GO:0005634~nucleus	14	0.975048	ESF1, ISL2, AIMP2, BTRC, UBA3, H2B, POLN, HIST1H2AK, PRKCD, HIST1H3G, FOXP1, ARNT, PRKCB, HIST1H3I
	GO:0005737~cytoplasm	12	0.99818	GPI, EIF2AK1, CA8, BTRC, CENPC, H2B, PMS2, POLN, DCTN6, PDCD2L, ARNT, PRKCB
GOTERM_MF_DIRECT	GO:0046982~protein heterodimerization activity	5	0.00714635	AGTR1, HIST1H2BB, H4, H2B, FOXP1
	GO:0042393~histone binding	3	0.0366688	H4, PRKCB, SMARCA4
	GO:0008270~zinc ion binding	11	0.11506	TRIM38, ISL2, TRIM36, TRIM33, CA8, ASH1L, CPA3, TNKS, CPB1, PGGT1B, PRKCB
	GO:0005524~ATP binding	13	0.132491	KIF16B, PRKCD, PRKCB, LOC509854, EIF2AK1, UBA3, PMS2, GRK4, ABCC1, KIF26A, ABL2, SMARCA4, ATP8B4
	GO:0005102~receptor binding	3	0.143472	TIGIT, A2M, HFE
	GO:0016887~ATPase activity	3	0.1602	PMS2, KIF16B, SMARCA4
	GO:0003924~GTPase activity	3	0.336581	GNA14, HRAS, MSTO1
	GO:0003682~chromatin binding	4	0.355366	ASH1L, FOXP1, PRKCB, SMARCA4
	GO:0044822~poly(A) RNA binding	5	0.837388	GLRX3, ESF1, H4, HIST1H1C, DAP3
	GO:0046872~metal ion binding	6	0.902709	GLRX3, GNA14, NT5DC2, NRXN1, PRKCD, FOXP1
	GO:0005509~calcium ion binding	3	0.908454	STAB1, FSTL1, SYT16
KEGG_PATHWAY	bta00514:Other types of O-glycan biosynthesis	3	0.0218054	ST6GAL2, EOGT, POGLUT1
	bta04530:Tight junction	4	0.0869153	HRAS, ASH1L, PRKCD, PRKCB
	bta04666:Fc gamma R-mediated phagocytosis	3	0.13752	FCGR1A, PRKCD, PRKCB
	bta04012:ErbB signaling pathway	3	0.140133	HRAS, ABL2, PRKCB
	bta04972:Pancreatic secretion	3	0.166816	CPA3, CPB1, PRKCB
	bta04020:Calcium signaling pathway	4	0.175324	AGTR1, GNA14, HRH2, PRKCB
	bta04726:Serotonergic synapse	3	0.222345	HRAS, KCNN2, PRKCB
	bta04071:Sphingolipid signaling pathway	3	0.233662	HRAS, ABCC1, PRKCB
	bta04270:Vascular smooth muscle contraction	3	0.233662	AGTR1, PRKCD, PRKCB
	bta04514:Cell adhesion molecules (CAMs)	3	0.330245	TIGIT, CD80, NRXN1
	bta05202:Transcriptional misregulation in cancer	3	0.385841	FCGR1A, HIST1H3G, HIST1H3I
	bta05206:MicroRNAs in cancer	3	0.570568	HRAS, ABCC1, PRKCB
	bta04080:Neuroactive ligand-receptor interaction	3	0.660408	AGTR1, DRD3, HRH2
	bta01100:Metabolic pathways	4	0.997782	GPI, ST6GAL2, NAT8L, PTDSS2
