# Supplementary material for: Genome-Wide Association Study in Mexican Holstein Cattle Reveals Novel Quantitative Trait Loci Regions and Confirms Mapped Loci for Resistance to Bovine Tuberculosis
Source: Animals (Basel). 2019 Aug 30;9(9):636. doi: 10.3390/ani9090636 (PMC6769677; doi:10.3390/ani9090636)
Supplement: Supplementary file 1 [file animals-09-00636-s001.zip › animals-520360-supplementary files V1/Table_S3.xlsx]

## Sheet: Bos taurus
KEGG Pathways
KEGG_ ID	pathway description	gene count	FDR	Genes
5322	Systemic lupus erythematosus	6	7.25e-06	CD80,FCGR1A,H4,HIST1H2AK,HIST1H2BB,HIST1H2BM
5034	Alcoholism	5	0.000591	H4,HIST1H2AK,HIST1H2BB,HIST1H2BM,HRAS
4530	Tight junction	4	0.00405	ASH1L,HRAS,PRKCB,PRKCD
4012	ErbB signaling pathway	3	0.013	ABL2,HRAS,PRKCB
4666	Fc gamma R-mediated phagocytosis	3	0.013	FCGR1A,PRKCB,PRKCD
5203	Viral carcinogenesis	4	0.013	H4,HIST1H2BB,HIST1H2BM,HRAS
4014	Ras signaling pathway	4	0.0157	ABL2,HRAS,PRKCB,VEGFC
4270	Vascular smooth muscle contraction	3	0.0263	AGTR1,PRKCB,PRKCD
Cellular Component (GO)
GO_term	pathway description	gene count	FDR	Genes
GO.0000786	nucleosome	4	9.85e-05	H4,HIST1H1A,HIST1H1C,HIST1H2AK
GO.0000785	chromatin	5	0.000181	H4,HIST1H1A,HIST1H1C,HIST1H2AK,SMARCA4
GO.0000228	nuclear chromosome	4	0.00219	H4,HIST1H1A,HIST1H1C,SMARCA4
GO.0005719	nuclear euchromatin	2	0.00829	HIST1H1A,HIST1H1C
GO.0000790	nuclear chromatin	3	0.0105	HIST1H1A,HIST1H1C,SMARCA4
Biological Process (GO)
GO_term	pathway description	gene count	FDR	Genes
GO.0006333	chromatin assembly or disassembly	4	0.001	H4,HIST1H1A,HIST1H1C,SMARCA4
GO.0034728	nucleosome organization	4	0.001	H4,HIST1H1A,HIST1H1C,SMARCA4
GO.0006325	chromatin organization	5	0.00298	H4,HIST1H1A,HIST1H1C,PRKCB,SMARCA4
GO.0051276	chromosome organization	5	0.0137	H4,HIST1H1A,HIST1H1C,PRKCB,SMARCA4
GO.0006334	nucleosome assembly	3	0.0162	H4,HIST1H1A,HIST1H1C
GO.0031497	chromatin assembly	3	0.0162	H4,HIST1H1A,HIST1H1C
GO.0006323	DNA packaging	3	0.0244	H4,HIST1H1A,HIST1H1C

## Sheet: Homo sapiens
KEGG Pathways
KEGG_ ID	pathway description	gene count	FDR	Genes
4530	Tight junction	4	0.0112	ASH1L,HRAS,PRKCB,PRKCD
4012	ErbB signaling pathway	3	0.0184	ABL2,HRAS,PRKCB
4014	Ras signaling pathway	4	0.0184	ABL2,HRAS,PRKCB,VEGFC
4664	Fc epsilon RI signaling pathway	3	0.0184	HRAS,PRKCB,PRKCD
4912	GnRH signaling pathway	3	0.0184	HRAS,PRKCB,PRKCD
5322	Systemic lupus erythematosus	3	0.0184	CD80,HIST1H2BB,HIST2H2BF
4270	Vascular smooth muscle contraction	3	0.0284	AGTR1,PRKCB,PRKCD
5034	Alcoholism	3	0.0413	HIST1H2BB,HIST2H2BF,HRAS
Cellular Component (GO)
GO_term	pathway description	gene count	FDR	Genes
GO.0000786	nucleosome	5	0.000187	HIST1H1A,HIST1H1C,HIST1H2AK,HIST1H2BB,HIST2H2BF
Biological Process (GO)
GO_term	pathway description	gene count	FDR	Genes
GO.0031347	regulation of defense response	10	0.000522	A2M,AGTR1,ASH1L,BTRC,HIST1H3G,HIST1H3I,HRAS,PRKCD,SNRPB2,UBA3
GO.0007596	blood coagulation	8	0.00228	A2M,GNA14,HIST1H3G,HIST1H3I,HRAS,PRKCB,PRKCD,VEGFC
GO.0034728	nucleosome organization	5	0.00394	HIST1H1A,HIST1H1C,HIST1H2BB,HIST2H2BF,SMARCA4
GO.0006333	chromatin assembly or disassembly	5	0.00441	HIST1H1A,HIST1H1C,HIST1H2BB,HIST2H2BF,SMARCA4
GO.0006323	DNA packaging	5	0.00505	ASH1L,HIST1H1A,HIST1H1C,HIST1H2BB,HIST2H2BF
GO.0042060	wound healing	8	0.00505	A2M,GNA14,HIST1H3G,HIST1H3I,HRAS,PRKCB,PRKCD,VEGFC
GO.0002682	regulation of immune system process	10	0.00933	A2M,BTRC,HIST1H3G,HIST1H3I,HRAS,PRKCB,PRKCD,SNRPB2,UBA3,VEGFC
GO.0048583	regulation of response to stimulus	15	0.00933	A2M,ABL2,AGTR1,ASH1L,BTRC,CD80,HIST1H3G,HIST1H3I,HRAS,HRH4,PRKCB,PRKCD,SMARCA4,SNRPB2,UBA3
GO.0002768	immune response-regulating cell surface receptor signaling pathway	6	0.0125	BTRC,CD80,HRAS,PRKCB,PRKCD,UBA3
GO.0006334	nucleosome assembly	4	0.0149	HIST1H1A,HIST1H1C,HIST1H2BB,HIST2H2BF
GO.0030168	platelet activation	5	0.0149	A2M,GNA14,PRKCB,PRKCD,VEGFC
GO.0032101	regulation of response to external stimulus	8	0.0149	A2M,AGTR1,ASH1L,HIST1H3G,HIST1H3I,PRKCD,SNRPB2,VEGFC
GO.0048010	vascular endothelial growth factor receptor signaling pathway	4	0.0149	HRAS,PRKCB,PRKCD,VEGFC
GO.0006325	chromatin organization	7	0.0163	ASH1L,HIST1H1A,HIST1H1C,HIST1H2BB,HIST2H2BF,PRKCB,SMARCA4
GO.0002223	stimulatory C-type lectin receptor signaling pathway	4	0.0177	BTRC,HRAS,PRKCD,UBA3
GO.0031497	chromatin assembly	4	0.0177	HIST1H1A,HIST1H1C,HIST1H2BB,HIST2H2BF
GO.0060255	regulation of macromolecule metabolic process	18	0.0177	A2M,ABL2,AGTR1,ASH1L,BTRC,CD80,GON4L,HIST1H1C,HIST1H3G,HIST1H3I,HRAS,HRH4,PGGT1B,PRKCB,PRKCD,SMARCA4,UBA3,VEGFC
GO.0002429	immune response-activating cell surface receptor signaling pathway	5	0.0212	BTRC,HRAS,PRKCB,PRKCD,UBA3
GO.0009892	negative regulation of metabolic process	12	0.0288	A2M,ASH1L,BTRC,HIST1H1C,HIST1H3G,HIST1H3I,HRAS,HRH4,PGGT1B,PRKCD,SMARCA4,UBA3
GO.0006950	response to stress	14	0.0291	A2M,ABL2,BTRC,CD163,CD80,GNA14,HIST1H3G,HIST1H3I,HRAS,HRH4,PRKCB,PRKCD,UBA3,VEGFC
GO.0050776	regulation of immune response	7	0.045	A2M,BTRC,CD80,HRAS,PRKCB,PRKCD,UBA3
GO.0010605	negative regulation of macromolecule metabolic process	11	0.046	A2M,ASH1L,BTRC,HIST1H1C,HIST1H3G,HIST1H3I,HRAS,PGGT1B,PRKCD,SMARCA4,UBA3
GO.0050778	positive regulation of immune response	6	0.046	BTRC,CD80,HRAS,PRKCB,PRKCD,UBA3
